# Supplementary material for: Feasibility and reliability of pressure algometry for mechanical nociceptive threshold quantification in lambs in a field environment
Source: Front Pain Res (Lausanne). 2026 Jun 24;7:1696631. doi: 10.3389/fpain.2026.1696631 (PMC13341597; doi:10.3389/fpain.2026.1696631)
Supplement: Supplementary file 1 [file Datasheet1.zip]

Archive with 8 entries (7 files):
- Supplementary materials/
- __MACOSX/._Supplementary materials
- Supplementary materials/.DS_Store
- __MACOSX/Supplementary materials/._.DS_Store
- Supplementary materials/Supplementary Tables.docx
- __MACOSX/Supplementary materials/._Supplementary Tables.docx
- Supplementary materials/Supplementary Figures.docx
- __MACOSX/Supplementary materials/._Supplementary Figures.docx
